# Supplementary material for: Evaluation of a Complex Intervention to Strengthen Participation-Centred Care for Children with Special Healthcare Needs: Protocol of the Stepped Wedge Cluster Randomised PART-CHILD Trial
Source: Int J Environ Res Public Health. 2022 Dec 15;19(24):16865. doi: 10.3390/ijerph192416865 (PMC9779391; doi:10.3390/ijerph192416865)
Supplement: Supplementary file 1 [file ijerph-19-16865-s001.zip]

Archive with 1 entries (1 files):
- ijerph-1964850-supplementary.pdf
